# Supplementary material for: Fc-Independent Protection from SARS-CoV-2 Infection by Recombinant Human Monoclonal Antibodies
Source: Antibodies (Basel). 2021 Nov 8;10(4):45. doi: 10.3390/antib10040045 (PMC8628512; doi:10.3390/antib10040045)
Supplement: Supplementary file 1 [file antibodies-10-00045-s001.zip]

Archive with 1 entries (1 files):
- antibodies-1404001-supplementary.pdf
